# Supplementary material for: Genomic Insights into Adaptation of Lagerstroemia suprareticulata to Limestone Karst Habitats
Source: Plants (Basel). 2026 Feb 16;15(4):629. doi: 10.3390/plants15040629 (PMC12944261; doi:10.3390/plants15040629)
Supplement: Supplementary file 1 [file plants-15-00629-s001.zip › Supplementary Table.xlsx]

## Sheet: Table S1
Table S1. Pairwise FST values among four populations.
Population	BL	JCS	LHS	WHS
BL	/	0.049856	0.042461	0.046863
JCS	/	/	0.040871	0.067749
LHS	/	/	/	0.049728
WHS	/	/	/	/

## Sheet: Table S2
Table S2. List of all environment variables used in MaxEnt, including their full names.
Climate	bio1	Annual mean temperature
	bio2	Mean diurnal range (mean of monthly (max temp-min temp))
	bio3	Isothermality (bio2/bio7) (×100)
	bio4	Temperature seasonality (standard deviation×100)
	bio5	Max temperature of warmest month
	bio6	Min temperature of coldest month
	bio7	Temperature annual range (bio5-bio6)
	bio8	Mean temperature of wettest quarter
	bio9	Mean temperature of driest quarter
	bio10	Mean temperature of warmest quarter
	bio11	Mean temperature of coldest quarter
	bio12	Annual precipitation
	bio13	Precipitation of wettest month
	bio14	Precipitation of driest month
	bio15	Precipitation seasonality (coefficient of variation)
	bio16	Precipitation of wettest quarter
	bio17	Precipitation of driest quarter
	bio18	Precipitation of warmest quarter
	bio19	Precipitation of coldest quarter
Topography	aspect	Aspect
	elevation	Elevation
	slope	Slope
Soil	awc_class	Soil available water
	t_clay	Topsoil clay
	t_sand	Topsoil sand
	t_ph_h2o	Topsoil pH
	t_oc	Topsoil organic carbon
	t_caco3	Topsoil carbonate or lime
	s_clay	Topsoil clay
	s_sand	Substratesoil sand
	s_ph_h2o	Substratesoil pH
	s_oc	Substratesoil organic carbon
	s_caco3	Substratesoil carbonate or lime

## Sheet: Table S3
Table S3. GO enrichment analysis of the regions under positive selection.
Class	Description	GO_ID	Count	Background	FDR
Cellular component	sno(s)RNA-containing ribonucleoprotein complex	GO:0005732	7	17	0.000913188
Cellular component	anaphase-promoting complex	GO:0005680	3	7	0.000913188
Molecular function	protein-macromolecule adaptor activity	GO:0030674	10	24	0.000913188
Cellular component	ribonuclease P complex	GO:0030677	5	9	0.000913188
Cellular component	respiratory chain complex II (succinate dehydrogenase)	GO:0045273	6	12	0.000913188
Cellular component	fumarate reductase complex	GO:0045283	6	10	0.000913188
Biological process	lipid storage	GO:0019915	10	29	0.00173067
Biological process	maturation of SSU-rRNA from tricistronic rRNA transcript (SSU-rRNA 5.8S rRNA LSU-rRNA)	GO:0000462	10	41	0.00173067
Molecular function	O-hydroxycinnamoyltransferase activity	GO:0050737	3	3	0.00173067
Biological process	monoacylglycerol catabolic process	GO:0052651	7	10	0.00173067
Biological process	response to heat	GO:0009408	33	259	0.00173067
Biological process	monoacylglycerol metabolic process	GO:0046462	7	10	0.00173067
Molecular function	DNA ligase activity	GO:0003909	5	9	0.00173067
Biological process	diacylglycerol catabolic process	GO:0046340	7	13	0.00173067
Molecular function	monoacylglycerol lipase activity	GO:0047372	7	15	0.00173067
Biological process	lipid localization	GO:0010876	21	133	0.00173067
Biological process	response to red light	GO:0010114	17	90	0.00173067
Biological process	carotenoid biosynthetic process	GO:0016117	9	35	0.0021904
Biological process	tetraterpenoid biosynthetic process	GO:0016109	9	35	0.0021904
Biological process	chromosome attachment to the nuclear envelope	GO:0097240	4	7	0.0021904
Biological process	meiotic attachment of telomere to nuclear envelope	GO:0070197	4	7	0.0021904
Biological process	meiotic telomere clustering	GO:0045141	4	7	0.0021904
Biological process	meiotic telomere tethering at nuclear periphery	GO:0044821	4	7	0.0021904
Biological process	lagging strand elongation	GO:0006273	5	10	0.0021904
Biological process	maturation of SSU-rRNA	GO:0030490	10	47	0.0021904
Biological process	chromosome localization to nuclear envelope involved in homologous chromosome segregation	GO:0090220	4	7	0.0021904
Biological process	regulation of establishment or maintenance of cell polarity regulating cell shape	GO:2000769	5	12	0.0021904
Biological process	cellular heat acclimation	GO:0070370	7	15	0.002757
Biological process	response to red or far red light	GO:0009639	27	239	0.002757
Biological process	activation of GTPase activity	GO:0090630	8	26	0.002757
Biological process	diacylglycerol metabolic process	GO:0046339	7	19	0.002757
Cellular component	microsporocyte nucleus	GO:0048556	2	2	0.00355065
Molecular function	hydroxycinnamoyltransferase activity	GO:0050734	5	13	0.00432103
Molecular function	ligase activity forming phosphoric ester bonds	GO:0016886	5	10	0.00432103
Biological process	regulation of mitochondrial mRNA catabolic process	GO:1905637	2	3	0.00432103
Biological process	positive regulation of mitochondrial mRNA catabolic process	GO:1905639	2	3	0.00432103
Biological process	tetraterpenoid metabolic process	GO:0016108	10	47	0.00432103
Biological process	carotenoid metabolic process	GO:0016116	10	47	0.00432103
Biological process	protein localization to nuclear envelope	GO:0090435	4	9	0.00432103
Biological process	neutral lipid catabolic process	GO:0046461	7	24	0.00632244
Biological process	acylglycerol catabolic process	GO:0046464	7	24	0.00632244
Biological process	ribosomal small subunit biogenesis	GO:0042274	12	74	0.00727583
Cellular component	protein phosphatase type 1 complex	GO:0000164	4	7	0.00727583
Biological process	cellular response to heat	GO:0034605	13	60	0.00727583
Biological process	DNA strand elongation	GO:0022616	5	12	0.00727583
Biological process	DNA strand elongation involved in DNA replication	GO:0006271	5	12	0.00727583
Molecular function	zeaxanthin epoxidase activity	GO:0052662	6	13	0.00727583
Biological process	positive regulation of development heterochronic	GO:0045962	3	7	0.00727583
Biological process	cyanide catabolic process	GO:0019500	2	2	0.00772796
Molecular function	lipid-A-disaccharide synthase activity	GO:0008915	2	2	0.0093944
Biological process	indolalkylamine biosynthetic process	GO:0046219	5	16	0.00967096
Biological process	L-tryptophan biosynthetic process	GO:0000162	5	16	0.00967096

## Sheet: Table S4
Table S4. KEGG enrichment analysis of the regions under positive selection.
Term Name	MainClass	Count	Background	FDR
Structural proteins	Not Included in Pathway or Brite	8	31	0.000133241
Ubiquinone and other terpenoid-quinone biosynthesis	Metabolism	7	44	0.00688168
Metabolism of cofactors and vitamins	Metabolism	29	346	0.00706773
Pantothenate and CoA biosynthesis	Metabolism	8	57	0.00856607
Sesquiterpenoid and triterpenoid biosynthesis	Metabolism	5	32	0.0229502
Ribosome biogenesis in eukaryotes	Genetic Information Processing	12	96	0.00382979
Replication and repair	Genetic Information Processing	15	162	0.0205713
Ribosome biogenesis	Brite Hierarchies	30	366	0.00843526
Prenyltransferases	Brite Hierarchies	7	50	0.0137504
Chaperones and folding catalysts	Brite Hierarchies	32	419	0.0174583
Chromosome and associated proteins	Brite Hierarchies	58	881	0.0327393
Protein families: genetic information processing	Brite Hierarchies	340	6144	0.0398708
DNA replication proteins	Brite Hierarchies	18	168	0.00266306
Organismal Systems	Organismal Systems	35	396	0.00135358
Environmental adaptation	Organismal Systems	35	396	0.00135358
Plant-pathogen interaction	Organismal Systems	30	330	0.00189653

## Sheet: Table S5
Table S5. GO enrichment analysis of the high-confidence adaptive SNPs.
Class	Description	GO_ID	Count	Background	FDR
Cellular component	endoribonuclease complex	GO:1902555	5	10	0.000913188
Biological process	acyl-CoA metabolic process	GO:0006637	16	31	0.000913188
Biological process	tRNA 5'-leader removal	GO:0001682	2	5	0.000913188
Cellular component	sno(s)RNA-containing ribonucleoprotein complex	GO:0005732	7	17	0.000913188
Biological process	protein localization to chloroplast	GO:0072598	16	46	0.000913188
Biological process	RNA 5'-end processing	GO:0000966	4	13	0.000913188
Biological process	galactoglucomannan metabolic process	GO:0010392	2	2	0.000913188
Biological process	thioester metabolic process	GO:0035383	16	31	0.000913188
Biological process	thylakoid membrane organization	GO:0010027	17	48	0.000913188
Biological process	purine nucleoside bisphosphate metabolic process	GO:0034032	18	40	0.000913188
Biological process	long-chain fatty-acyl-CoA metabolic process	GO:0035336	7	8	0.000913188
Biological process	fatty-acyl-CoA metabolic process	GO:0035337	8	10	0.000913188
Cellular component	multimeric ribonuclease P complex	GO:0030681	5	9	0.000913188
Molecular function	protein-macromolecule adaptor activity	GO:0030674	10	24	0.000913188
Cellular component	ribonuclease P complex	GO:0030677	5	9	0.000913188
Biological process	organelle disassembly	GO:1903008	14	30	0.000913188
Biological process	plastid membrane organization	GO:0009668	18	50	0.000913188
Biological process	tRNA 5'-end processing	GO:0099116	3	6	0.000913188
Biological process	phenylpropanoid biosynthetic process	GO:0009699	52	123	0.000913188
Molecular function	oxo-acid-lyase activity	GO:0016833	5	7	0.000913188
Molecular function	DNA helicase activity	GO:0003678	20	41	0.000913188
Molecular function	sulfite oxidase activity	GO:0008482	1	1	0.000913188
Biological process	glucuronoxylan biosynthetic process	GO:0010417	16	27	0.000913188
Biological process	glucuronoxylan metabolic process	GO:0010413	16	27	0.000913188
Cellular component	endonuclease complex	GO:1905348	5	13	0.000913188
Biological process	response to sulfur dioxide	GO:0010477	1	1	0.000913188
Molecular function	ribonuclease P RNA binding	GO:0033204	2	2	0.000913188
Biological process	galactomannan biosynthetic process	GO:0051070	2	2	0.000913188
Biological process	galactomannan metabolic process	GO:0051069	2	2	0.000913188
Cellular component	ribonuclease MRP complex	GO:0000172	2	3	0.000913188
Biological process	DNA repair	GO:0006281	93	256	0.000913188
Biological process	ribonucleoside bisphosphate metabolic process	GO:0033875	18	40	0.000913188
Biological process	nucleoside bisphosphate metabolic process	GO:0033865	18	40	0.000913188
Biological process	regulation of ubiquitin-protein transferase activity	GO:0051438	6	10	0.000913188
Molecular function	nucleocytoplasmic carrier activity	GO:0140142	2	9	0.000913188
Biological process	regulation of phosphate transport	GO:0010966	2	8	0.000913188
Biological process	substituted mannan metabolic process	GO:0006080	2	2	0.000913188
Molecular function	oxidoreductase activity acting on the aldehyde or oxo group of donors NAD or NADP as aCellular componenteptor	GO:0016620	16	36	0.000913188
Molecular function	oxidoreductase activity acting on a sulfur group of donors oxygen as aCellular componenteptor	GO:0016670	3	4	0.000913188
Molecular function	proton-transporting ATP synthase activity rotational mechanism	GO:0046933	1	1	0.000913188
Molecular function	alcohol-forming very long-chain fatty acyl-CoA reductase activity	GO:0080019	7	8	0.000913188
Biological process	DNA geometric change	GO:0032392	26	61	0.000913188
Biological process	mucilage metabolic process	GO:0010191	24	53	0.00112093
Biological process	regulation of RNA polymerase II regulatory region sequence-specific DNA binding	GO:1903025	1	1	0.00112093
Biological process	regulation of transcription regulatory region DNA binding	GO:2000677	1	1	0.00112093
Biological process	negative regulation of transcription regulatory region DNA binding	GO:2000678	1	1	0.00112093
Biological process	regulation of protein tyrosine kinase activity	GO:0061097	1	1	0.00112093
Molecular function	ubiquitin-protein transferase activator activity	GO:0097027	1	2	0.00112093
Biological process	phenylpropanoid metabolic process	GO:0009698	55	133	0.00164211
Molecular function	oxidoreductase activity acting on the aldehyde or oxo group of donors	GO:0016903	16	43	0.00164211
Biological process	regulation of cell shape	GO:0008360	22	45	0.00211381
Biological process	membrane organization	GO:0061024	68	223	0.00211381
Biological process	prenylated protein catabolic process	GO:0030327	1	1	0.00260607
Biological process	prenylcysteine metabolic process	GO:0030329	1	1	0.00260607
Biological process	prenylcysteine catabolic process	GO:0030328	1	1	0.00260607
Molecular function	prenylcysteine oxidase activity	GO:0001735	1	1	0.00260607
Biological process	alkyl caffeate ester biosynthetic process	GO:0090431	1	1	0.00295023
Biological process	catechol-containing compound biosynthetic process	GO:0009713	1	1	0.00295023
Biological process	catechol-containing compound metabolic process	GO:0009712	1	1	0.00295023
Biological process	cinnamic acid ester biosynthetic process	GO:0009802	1	1	0.00295023
Biological process	cinnamic acid ester metabolic process	GO:0009801	1	1	0.00295023
Biological process	chloroplast organization	GO:0009658	52	194	0.00295023
Cellular component	isoamylase complex	GO:0043033	2	2	0.004415
Biological process	protein-RNA complex disassembly	GO:0032988	5	6	0.00552022
Biological process	regulation of phospholipid biosynthetic process	GO:0071071	2	4	0.00552022
Biological process	mucilage biosynthetic process	GO:0010192	20	41	0.00552022
Biological process	protein complex oligomerization	GO:0051259	42	100	0.00552022
Cellular component	trans-Golgi network transport vesicle	GO:0030140	8	12	0.00585759
Molecular function	cytoskeletal anchor activity	GO:0008093	3	7	0.00585759
Biological process	seed coat development	GO:0010214	33	67	0.00716014
Molecular function	pyrroline-5-carboxylate reductase activity	GO:0004735	1	1	0.00716014
Biological process	protein localization to plasma membrane	GO:0072659	8	23	0.00755674
Cellular component	Golgi-associated vesicle	GO:0005798	33	60	0.00798572
Biological process	mRNA processing	GO:0006397	84	233	0.00814755
Biological process	pollen tube reception	GO:0010483	7	15	0.00850513
Biological process	DNA damage response	GO:0006974	111	338	0.00891608
Biological process	negative regulation of DNA endoreduplication	GO:0032876	4	11	0.00925786
Biological process	regulation of secretion by cell	GO:1903530	33	56	0.00949897

## Sheet: Table S6
Table S6. KEGG enrichment analysis of the high-confidence adaptive SNPs.
Term Name	MainClass	Count	Background	FDR
Enzymes with EC numbers	Not Included in Pathway or Brite	33	436	0.000126
Plant-pathogen interaction	Organismal Systems	22	330	0.00753575
Tryptophan metabolism	Metabolism	8	76	0.00797427
Phenylpropanoid biosynthesis	Metabolism	16	218	0.00899017
Organismal Systems	Organismal Systems	23	396	0.0284332
Environmental adaptation	Organismal Systems	23	396	0.0284332
